# Supplementary material for: Exogenous GA3 Promotes Germination by Reducing Endogenous Inhibitors in Sainfoin (Onobrychis viciifolia) Seeds
Source: Plants (Basel). 2025 May 14;14(10):1464. doi: 10.3390/plants14101464 (PMC12114959; doi:10.3390/plants14101464)
Supplement: Supplementary file 1 [file plants-14-01464-s001.zip]

Archive with 1 entries (1 files):
- plants-3608356-supplementary.xlsx
