# Supplementary material for: Exogenous GA3 Promotes Germination by Reducing Endogenous Inhibitors in Sainfoin (Onobrychis viciifolia) Seeds
Source: Plants (Basel). 2025 May 14;14(10):1464. doi: 10.3390/plants14101464 (PMC12114959; doi:10.3390/plants14101464)
Supplement: Supplementary file 1 [file plants-14-01464-s001.zip › plants-3608356-supplementary.xlsx]

## Sheet: Table S1-Pod skin_Methanol
Endogenous inhibitor extracted from the methanol phases of the pod skin of sainfoin
Molecular formula	Retention time/min	Peak height	Relative content	Compound name	CAS number
C20H60O10Si10	30.032	49028983	0.2183	Eicosamethyl cyclodecasiloxane	18772-36-6
C12H36O6Si6	17.72	103181385	0.0913148	Dodecamethyl cyclohexasiloxane	540-97-6
C18H54O9Si9	34.522	48182031	0.0836	Octadecamethyl cyclononasiloxane	556-71-8
C10H30O5Si5	13.679	89324786	0.0790518	Decamethyl cyclopentasiloxane	541-02-6
C14H42O7Si7	21.374	78521548	0.0694911	Tetradecamethyl cycloheptasiloxane	107-50-6
C16H48O8Si8	24.647	61236687	0.0541941	Hexadecamethyl cyclooctasiloxane	556-68-3
C8H8O	14.11	33259424	0.0294344	2,3-dihydrobenzofuran	496-16-2
C9H10O2	16.155	30317723	0.026831	o-Acetyl-p-cresol	1450-72-2
C7H13N	11.047	28733102	0.0254286	6-Azabicyclo[3.2.1]octane	279-85-6
C7H8O3	14.95	24279321	0.021487	3-Methoxycatechol	934-00-9
C8H24O4Si4	9.665	23902633	0.0211537	Octamethyl cyclotetrasiloxane	556-67-2
C5H6O2	5.63	23838642	0.021097	2-Furanmethanol	98-00-0
C6H6O3	13.988	15959172	0.0141238	5-Hydroxymethylfurfural	67-47-0
C8H9NO2	6.995	15366568	0.0135993	Oxime-methoxy-phenyl	1000222-86-6

## Sheet: Table S1-Pod skin_Ethyl acetate
Endogenous inhibitor extracted from the ethyl acetate phases of the pod skin of sainfoin
Molecular formula	Retention time/min	Peak height	Relative content	Compound name	CAS number
C20H60O10Si10	36.516	18567133	0.188	Eicosamethyl cyclodecasiloxane	18772-36-6
C5H10O2	3.684	43802735	0.0945617	Ethyl propionate	105-37-3
C18H54O9Si9	34.525	18290681	0.0792	Octadecamethyl cyclononasiloxane	556-71-8
C12H36O6Si6	17.713	24860933	0.05367	Dodecamethyl cyclohexasiloxane	540-97-6
C10H30O5Si5	13.678	24692504	0.0533064	Decamethyl cyclopentasiloxane	541-02-6
C14H42O7Si7	21.373	22059464	0.0476221	Tetradecamethyl cycloheptasiloxane	107-50-6
C16H48O8Si8	24.646	18379115	0.039677	Hexadecamethyl cyclooctasiloxane	556-68-3
C19H44OSi2	3.623	6399859	0.026	Tetradecane	1000245-68-7
C8H24O4Si4	9.698	9339334	0.0215	Octamethyl cyclotetrasiloxane	556-67-2
C17H34O2	28.206	7016928	0.0151482	Methyl palmitate	112-39-0
C6H18O3Si3	5.552	6697240	0.0144581	Hexamethyl cyclotrisiloxane	541-05-9
C7H8	4.319	6398485	0.0138131	Toluene	108-88-3
C16H22O4	28.272	6118228	0.0132081	Dibutyl phthalate	84-74-2
C14H30	10.931	5197240	0.0112198	Dodecane, 4,6-dimethyl	61141-72-8

## Sheet: Table S1-Seed embryo_Methanol
Endogenous inhibitor extracted from the methanol phases of the seed embryo of sainfoin
Molecular formula	Retention time/min	Peak height	Relative content	Compound name	CAS number
C8H8O	14.149	59118335	0.0719632	2,3-dihydrobenzofuran	496-16-2
C3H6O2	3.479	47994272	0.0584222	Methyl acetate	79-20-9
C9H10O2	16.167	46550101	0.0566642	O-Acetyl-p-cresol	1450-72-2
C7H13N	11.119	41880655	0.0509802	6-Azabicyclo octane	279-85-6
C7H8O3	15.028	39521730	0.0481088	3-Methoxycatechol	934-00-9
C5H6O2	5.856	26291273	0.0320037	3-Furanmethanol	4412-91-3
C6H6O3	11.346	24917988	0.030332	Maltol	118-71-8
C16H32O2	28.788	22171208	0.0269884	n-Hexadecanoic acid	57-10-3
C2H4O2	3.435	20999214	0.0255618	Acetic acid	64-19-7
C18H34O2	31.437	20761690	0.0252727	Oleic acid	112-80-1
C12H36O6Si6	17.715	19088016	0.0232353	Dodecamethyl cyclohexasiloxane	540-97-6
C21H36O4	31.354	14744009	0.0179475	Glyceryl monolinolenate	18465-99-1
C10H30O5Si5	13.679	13072420	0.0159127	Decamethyl cyclopentasiloxane	541-02-6
C8H10O3	16.808	12301508	0.0149743	2,6-dimethoxyphenol	91-10-1
C18H36O2	31.829	11652165	0.0141839	Octadecanoic acid	57-11-4
C11H21N	8.626	8305984	0.0126	2-Cyclohexylpiperidine	56528-77-9
C14H42O7Si7	21.374	9765488	0.0118873	Tetradecamethyl cycloheptasiloxane	107-50-6
C8H9NO2	7.172	9617377	0.011707	Oxime-methoxy-phenyl	1000222-86-6
C9H14O2	4.557	8495742	0.0103416	2-Norbornyl acetate	34640-76-1
C8H12N2	6.768	8456719	0.0102941	2-Methyl-3-propylpyrazine	15986-80-8
C5H8N2O2	10.638	8440488	0.0102744	1,3-Diazepan-2,4-dione	75548-99-1

## Sheet: Table S1-embryo_Ethyl acetate
Endogenous inhibitor extracted from the ethyl acetate phases of the seed embryo of sainfoin
Molecular formula	Retention time/min	Peak height	Relative content	Compound name	CAS number
C5H10O2	3.684	43989213	0.148113	Ethyl propionate	105-37-3
C9H18O2	3.49	4894646	0.0324	Heptylacetat	112-06-1
C19H30O3	20.599	8205217	0.0276273	Pentanoic acid	166273-38-7
C16H22O4	28.272	7399112	0.0249131	Dibutyl phthalate	84-74-2
C7H8	4.314	7274801	0.0244945	Toluene	108-88-3
C19H44OSi2	3.623	7118603	0.0239686	Tetradecane	1000245-68-7
C6H18O3Si3	5.546	6975222	0.0234858	Hexamethyl cyclotrisiloxane	541-05-9
C26H42O4	36.748	6754446	0.0227425	Phthalic acid	1000315-53-8
C18H34O2	31.423	6272171	0.0211186	Oleic acid	112-80-1
C8H24O4Si4	9.698	5345966	0.0191	Octamethyl cyclotetrasiloxane	556-67-2
C14H30	10.931	4699117	0.0158221	Dodecane,4,6-dimethy	61141-72-8
C16H32O2	28.753	4414787	0.0148647	n-Hexadecanoic acid	57-10-3
C11H11NO3	27.305	4311510	0.014517	3-hydroxy-3-acetonylisatin	33417-17-3
C29H50O	46.633	4288110	0.0144382	γ-Sitosterol	83-47-6
C21H44	20.892	3060831	0.0141	Heneicosane	629-94-7
C5H10O2	3.402	4029828	0.0135686	Isopropyl acetate	108-21-4
C15H32	16.271	3921666	0.0132044	Pentadecane	629-62-9
C9H20O2Si	13.098	3541828	0.0119255	Cyclohexyldimethoxy silane	17865-32-6
C9H12	8.885	3456785	0.0116391	1,2,4-trimethyl benzene	95-63-6
C8H16O2	3.794	3132742	0.0105481	Formic acid	1000368-69-2
C19H38O4	36.228	3079296	0.0103681	2-Palmitoylglycerol	23470-00-0
C10H30O5Si5	13.678	3040925	0.0102389	Decamethyl cyclopentasiloxane	541-02-6

## Sheet: Table S1-Seed coat_Methanol
Endogenous inhibitor extracted from the methanol phases of the seed coat of sainfoin
Molecular formula	Retention time/min	Peak height	Relative content	Compound name	CAS number
C7H8O3	15.044	152918173	0.241335	3-Methoxycatechol	934-00-9
C12H10N2O	24.067	74986909	0.118344	4-NitrosodiphenylaMine	156-10-5
C12H36O6Si6	17.714	47741520	0.0753457	Dodecamethyl cyclohexasiloxane	540-97-6
C10H30O5Si5	13.679	34260024	0.0540692	Decamethy cyclopentasiloxane	541-02-6
C14H42O7Si7	21.374	28786355	0.0454306	Tetradecamethyl cycloheptasiloxane	107-50-6
C16H48O8Si8	24.647	16179640	0.0255347	Hexadecamethyl cyclooctasiloxane	556-68-3
C16H32O2	28.76	15367238	0.0242526	n-Hexadecanoic acid	57-10-3
C9H10O2	16.15	14606074	0.0230513	o-Acetyl-p-cresol	1450-72-2
C18H54O9Si9	27.483	12312439	0.0198315	Octadecamethyl cyclononasiloxane	556-71-8
C8H9NO2	6.956	10722812	0.0169227	Oxime-methoxy-phenyl	1000222-86-6
C9H10O3S	24.846	8797492	0.0138842	2,4-Pentandion-2-hydroxyethylimin	7184-99-8
C18H34O2	31.403	8380711	0.0132264	Oleic acid	112-80-1
C8H10O3	16.791	7628108	0.0120387	2,6-dimethoxyphenol	1991-10-01
C8H24O4Si4	9.66	7328148	0.0115653	Octamethyl cyclotetrasiloxane	556-67-2

## Sheet: Table S1-Seed coat_Ethyl 
Endogenous inhibitor extracted from the ethyl acetate phases of the seed coat of sainfoin
Molecular formula	Retention time/min	Peak height	Relative content	Compound name	CAS number
C12H10N2O	24.032	79255713	0.216365	4-Nitrosodiphenylamine	156-10-5
C5H10O2	3.684	47063692	0.127295	Ethyl propionate	105-37-3
C19H20O5	26.78	34477210	0.1105	Trans-3,4,4',5-tetramethoxychalcone	105686-91-7
C10H14O4	24.778	10830345	0.0292932	3,4,5-Trimethoxybenzyl alcohol	3840-31-1
C5H10O2	3.407	8273578	0.0223778	Isopropyl acetate	108-21-4
C7H8	4.314	7809456	0.0211225	Toluene	108-88-3
C16H22O4	28.272	6966118	0.0188415	Dibutyl phthalate	84-74-2
C17H40OSi2	3.623	6904154	0.0186739	1-Pentamethyldisilyloxydodecane	1000216-85-3
C6H18O3Si3	5.546	6551342	0.0177196	Hexamethyl cyclotrisiloxane	541-05-9
C26H42O4	36.742	5950302	0.016094	Phthalic acid	1000315-53-8
C19H32O2	30.788	5140456	0.0139036	Methyl linolenate	301-00-8
C9H18O2	3.496	4526863	0.0122439	Heptylacetat	112-06-1
C19H34O2	30.738	4511818	0.0122033	8,11-Octadecadienoic acid methyl ester	56599-58-7
C7H8O3	14.872	3977507	0.0107581	3-Methoxycatechol	934-00-9
C17H34O2	28.206	3746788	0.0101341	Methyl palmitate	112-39-0

## Sheet: Table S2
Endogenous inhibitor extracted from the methanol and ethyl acetate phases of the pod skin of sainfoin and their relative contents
Extraction solution	Pod skin—CK	Pod skin—GA3
Methanol phase	Eicosamethyl cyclodecasiloxane(21.83%) Dodecamethyl cyclohexasiloxane(9.13%) Octadecamethyl cyclononasiloxane(8.36%) Decamethyl cyclopentasiloxane (7.91%) Tetradecamethyl cycloheptasiloxane(6.95%) Hexadecamethyl cyclooctasiloxane（5.42%） Oxime-methoxy-phenyl (1.36%) 2,3-dihydrobenzofuran (2.94%) o-Acetyl-p-cresol(2.68%) 6-Azabicyclo[3.2.1]octane (2.54%) 3-Methoxycatechol (2.15%) Octamethyl cyclote…	Eicosamethyl cyclodecasiloxane (19.76 ) Dodecamethyl cyclohexasiloxane (4.39%) Octadecamethyl cyclononasiloxane(6.77%) Decamethyl cyclopentasiloxane (3.95%) Tetradecamethyl cycloheptasiloxane(5.17%) Hexadecamethyl cyclooctasiloxane (5.11%) Oxime-methoxy-phenyl (1.04%) Dimethylsilanediol (2.55%) n-Hexadecanoic acid (2.51%) Allogibberic acid (2.02%) 4-NitrosodiphenylaMine (1.09%) Methyl hexadecanoa…
Ethyl acetate phase	Eicosamethyl cyclodecasiloxane (18.80%) Ethyl propionate (9.46%) Decamethyl cyclopentasiloxane (5.33%) Octamethyl cyclotetrasiloxane (2.15%) Dodecamethyl cyclohexasiloxane (5.37%) Tetradecamethyl cycloheptasiloxane(4.76%) Hexadecamethyl cyclooctasiloxane (3.97%) Octadecamethyl cyclononasiloxane (7.92%) Methyl palmitate (1.51%) Hexamethyl cyclotrisiloxane (1.45%) Toluene (1.38%) Tetradecane (2.60%…	Eicosamethyl cyclodecasiloxane (4.30%) Ethyl propionate (9.10%) Decamethyl cyclopentasiloxane (1.21%) Octamethyl cyclotetrasiloxane (1.61%) L-5-Propylthiomethylhydantoin (58.33%) Isopropyl acetate (5.39%) n-Hexadecanoic acid (1.76%) p-Xylene (1.57%) Octadecanoic acid (1.04%)
Red colour represents the same endogenous inhibitor in CK and GA3 treatments, same below.

## Sheet: Table S3
Endogenous inhibitor extracted from the methanol and ethyl acetate phases of the seed embryo of sainfoin and their relative contents
Extraction solution	Seed embryo—CK	Seed embryo—GA3
Methanol phase	2,3-dihydrobenzofuran(7.20%) Methyl acetate (5.84%) o-Acetyl-p-cresol (5.67%) 6-Azabicyclo octane (5.10%) 3-Methoxycatechol (4.81%) 3-Furanmethanol (3.20%) Maltol (3.03%) n-Hexadecanoic acid (2.70%) Acetic acid (2.56%) Oleic acid (2.53%) Dodecamethyl cyclohexasiloxane (2.32%) Glyceryl monolinolenate (1.79%) Decamethyl cyclopentasiloxane (1.59%) 2,6-dimethoxyphenol (1.50%) Octadecanoic acid (1.42%…	Spiro[2.4]hepta-4,6-diene (52.24%) 3-Methylbenzyl alcohol (6.45%) Dimethyl phthalate (5.06%) Benzyloxy (butyl) dimethylsilane (2.73%) Elymoclavine (2.04%) Unknown(1.71%) 3-Amino-4-[4 hydroxyphenyl]butanool(1.56%) Methyl 13-methylpentadecanoate (1.24%) Icosyl oleate (1.08%)
Ethyl acetate phase	Ethyl propionate (14.81%) Octamethyl cyclotetrasiloxane (3.36%) Decamethyl cyclopentasiloxane (1.02%) Isopropyl acetate (5.66%) Toluene (2.45%) Heptyl acetate (3.24%) Pentanoic acid (2.76%) Dibutyl phthalate (2.49%) Tetradecane (2.40%) Hexamethyl cyclotrisiloxane (2.35%) Phthalic acid (2.27%) Oleic acid (2.11%) Dodecane,4,6-dimethy (1.58%) Formic acid (1.05%) n-Hexadecanoic acid (1.49%) 3-hydroxy…	Ethyl propionate (9.02%) Octamethyl cyclotetrasiloxane (1.91%) Decamethyl cyclopentasiloxane (0.56%) Isopropyl acetate (1.36%) Toluene (1.78%) Eicosamethyl cyclodecasiloxane (23.71%) Octadecamethyl cyclononasiloxane (9.68%) Dodecamethyl cyclohexasiloxane (7.15%) Tetradecamethyl cycloheptasiloxane (5.47%) Hexadecamethyl cyclooctasiloxane (4.64%) p-Xylene (2.01%)

## Sheet: Table S4
Endogenous inhibitor extracted from the methanol and ethyl acetate phases of the seed embryo of sainfoin and their relative contents
Extraction solution	Seed coat-CK	Seed coat-GA3
Methanol phase	3-Methoxycatechol (24.13%) 4-NitrosodiphenylaMine (11.83%) Dodecamethyl cyclohexasiloxane (7.53%) Decamethy cyclopentasiloxane (5.41%) Octamethyl cyclotetrasiloxane (1.16%) Tetradecamethyl cycloheptasiloxane (4.54%) Hexadecamethyl cyclooctasiloxane (2.55%) n-Hexadecanoic acid (2.43%) O-Acetyl-p-cresol (2.31%) Octadecamethyl cyclononasiloxane (1.98%) 2,4-Pentandion-2-hydroxyethylimin (1.39%) Oleic…	3-Methoxycatechol (4.69%) 4-NitrosodiphenylaMine (6.20%) Dodecamethyl cyclohexasiloxane (1.25%) Decamethy cyclopentasiloxane (2.26%) Octamethyl cyclotetrasiloxane (1.11%) Hexamethyl Cyclotrisiloxane (11.69%) Dimethyl silanediol (5.84%) Unknown1 (1.84%) 3,4-Dimethoxy-6-methylpyrocatechol(1.48%) Allogibberic acid (1.32%) l-ascorbyl dipalmitate (1.15%) Unknown 2 (1.03%)
Ethyl acetate phase	4-Nitrosodiphenylamine (21.64%) Ethyl propionate (12.73%) Trans-3,4,4',5-tetramethoxychalcone(11.05%) Toluene (2.11%) 1-Pentamethyldisilyloxydodecane (1.87%) Hexamethyl cyclotrisiloxane (1.77%) 3,4,5-Trimethoxybenzyl alcohol (2.93%) Isopropyl acetate (2.24%) Dibutyl phthalate (1.88%) Phthalic acid (1.61%) Methyl Linolenate (1.39%) Heptyl acetate (1.22%) 8,11-octadecadienoic acid methyl ester (1.2…	4-Nitrosodiphenylamine (2.31%) Ethyl propionate (7.63%) Trans-3,4,4',5-tetramethoxychalcone (1.36%) Toluene (1.29%) 1-Pentamethyldisilyloxydodecane (1.61%) Hexamethyl cyclotrisiloxane (1.02%) Eicosamethyl cyclodecasiloxane (35.70%) Octadecamethyl cyclononasiloxane (10.63%) Dodecamethyl cyclohexasiloxane (7.35%) Tetradecamethyl cycloheptasiloxane (5.48%) Dodecamethyl cyclohexasiloxane (5.24%) Hexa…
